# Supplementary material for: Distinct and Dynamic Changes in the Temporal Profiles of Neurotransmitters in Drosophila melanogaster Brain following Volatilized Cocaine or Methamphetamine Administrations
Source: Pharmaceuticals (Basel). 2023 Oct 19;16(10):1489. doi: 10.3390/ph16101489 (PMC10609923; doi:10.3390/ph16101489)
Supplement: Supplementary file 1 [file pharmaceuticals-16-01489-s001.zip]

Archive with 4 entries (4 files):
- Figure S1.pdf
- Figure S2.pdf
- Figure S3.pdf
- Table S1,S2.pdf
